# Supplementary material for: Electrospun Polyimide Nanofibers Modified with Metal Oxide Nanowires and MXene for Photocatalytic Water Purification
Source: Nanomaterials (Basel). 2025 Sep 5;15(17):1371. doi: 10.3390/nano15171371 (PMC12430064; doi:10.3390/nano15171371)
Supplement: Supplementary file 1 [file nanomaterials-15-01371-s001.zip]

Archive with 1 entries (1 files):
- nanomaterials-3805506-supplementary.pdf
